# Supplementary material for: Jun, an Oncological Foe or Friend?
Source: Int J Mol Sci. 2025 Jan 10;26(2):555. doi: 10.3390/ijms26020555 (PMC11766113; doi:10.3390/ijms26020555)
Supplement: Supplementary file 1 [file ijms-26-00555-s001.zip]

Archive with 1 entries (1 files):
- ijms-3369673-supplementary.pdf
